# Supplementary material for: MSEDDI: Multi-Scale Embedding for Predicting Drug—Drug Interaction Events
Source: Int J Mol Sci. 2023 Feb 24;24(5):4500. doi: 10.3390/ijms24054500 (PMC10002564; doi:10.3390/ijms24054500)
Supplement: Supplementary file 1 [file ijms-24-04500-s001.zip]

Archive with 1 entries (1 files):
- ijms-2202863-supplementary.pdf
